# Supplementary material for: Longitudinal dynamics and characterization of discriminative taxa in fecal microbiota of suckling and weaned piglets
Source: Front Microbiol. 2026 Apr 22;17:1783640. doi: 10.3389/fmicb.2026.1783640 (PMC13144040; doi:10.3389/fmicb.2026.1783640)
Supplement: Supplementary file 1 [file Table_1.xlsx]

## Sheet: Table S1
	Table S1. Pairwise comparison of ACE, Chao1, Shannon, Simpson,Observed species of Suckling pigs.
	Pair	P-value
		ACE	Chao1	Shannon	Simpsom	Observed species
	S1 vs S7	0.008658	0.012907	0.004329	0.041126	0.0021645
	S1 vs S14	0.017316	0.012907	0.015152	0.041126	0.008658
	S1 vs S21	0.004329	0.0049981	0.0021645	0.004329	0.0021645
	S1 vs S24	0.004329	0.0049981	0.004329	0.015152	0.0021645
	S1 vs S28	0.004329	0.0049981	0.004329	0.025974	0.0021645
	S7 vs S14	0.58874	0.58874	0.58874	0.93723	0.74835
	S7 vs S21	0.0021645	0.0021645	0.69913	0.58874	0.0021645
	S7 vs S24	0.0021645	0.0021645	0.24026	0.48485	0.0021645
	S7 vs S28	0.0021645	0.0021645	0.17965	0.30952	0.0021645
	S14 vs S21	0.0021645	0.0021645	0.48485	1	0.0021645
	S14 vs S24	0.0021645	0.0021645	0.13203	0.24026	0.0021645
	S14 vs S28	0.0021645	0.0021645	0.041126	0.13203	0.0021645
	S21 vs S24	0.58874	0.48485	0.39394	0.39394	0.80953
	S21 vs S28	0.004329	0.004329	0.064935	0.064935	0.008658
	S24 vs S28	0.041126	0.041126	1	0.93723	0.041126

## Sheet: Table S2
		Table S2. The result of pairwise PERMANOVA analysis in suckling piglets.
		Pair	R-squared	P-value
		S1 vs S7	0.5317	0.003
		S1 vs S14	0.42123	0.002
		S1 vs S21	0.50081	0.002
		S1 vs S24	0.41955	0.005
		S1 vs S28	0.3597	0.009
		S7 vs S14	0.37279	0.004
		S7 vs S21	0.35908	0.003
		S7 vs S24	0.36158	0.006
		S7 vs S28	0.33221	0.001
		S14 vs S21	0.34453	0.002
		S14 vs S24	0.27003	0.009
		S14 vs S28	0.2672	0.006
		S21 vs S24	0.21347	0.017
		S21 vs S28	0.12041	0.184
		S24 vs S28	0.086929	0.523

## Sheet: Table S3
			Table S3. LEfSe results in suckling piglets. (Note: Only genera with FDR adjusted P-value<0.05 in this table. Figure 2C showed the genera with TOP 15 LDA score)
			Genus	FDR adjusted P-value	LDAscore
			Escherichia_710834	0.020004	5.42
			Lactobacillus	0.0031733	5.28
			Akkermansia	0.014173	5.18
			Clostridium_P	0.0056897	5.08
			Not_Assigned	0.049433	4.97
			Vescimonas	0.0031733	4.93
			Sodaliphilus	0.0071027	4.79
			Collinsella	0.0031339	4.77
			Bacteroides_H	0.0031339	4.7
			Limosilactobacillus	0.0076091	4.68
			Phascolarctobacterium_A	0.0031339	4.57
			Fusobacterium_A	0.0068175	4.5
			Phocaeicola_A_858004	0.033485	4.48
			Enterococcus_B	0.0019418	4.45
			Gemmiger_A_73129	0.0048918	4.37
			Clostridium_AP	0.0056333	4.32
			UBA636	0.0049544	4.27
			Bifidobacterium_388775	0.035401	4.25
			Limivicinus	0.0045264	4.22
			Onthenecus	0.0031339	4.18
			Enterocloster	0.024709	4.14
			Cryptobacteroides	0.0041564	4.12
			Clostridium_X	0.0031339	4.1
			Faecousia	0.0031339	4.09
			Staphylococcus	0.0031339	4.05
			Holdemanella	0.013916	4.04
			Paraprevotella	0.016178	4.02
			Parabacteroides_B_862066	0.044684	3.97
			Peptostreptococcus	0.0076091	3.95
			Ligilactobacillus	0.013151	3.94
			Romboutsia_B	0.014661	3.93
			Limousia	0.028617	3.9
			Prevotella	0.0031339	3.83
			UBA3263	0.02384	3.78
			Clostridium_AQ	0.0038736	3.77
			Lawsonibacter	0.016178	3.77
			Intestinimonas	0.017781	3.73
			Cloacibacillus	0.0031733	3.72
			PeH17	0.018118	3.72
			Muricomes_149725	0.024709	3.63
			Catenibacterium	0.0031733	3.6
			CAG_317_146760	0.0031339	3.58
			Evtepia	0.013442	3.58
			Clostridioides_A	0.0031339	3.51
			Limivivens	0.014661	3.48
			Enterococcus_H_360604	0.048112	3.47
			Veillonella_A	0.026405	3.46
			Fimivivens	0.044466	3.4
			Bilophila	0.0031733	3.36
			Blautia_A_141780	0.0090551	3.31
			Limiplasma	0.0031339	3.29
			Eisenbergiella	0.021096	3.29
			Marseille_P3106	0.02518	3.27
			Actinobacillus_B	0.049433	3.27
			Enterococcus_E	0.0076091	3.26
			Bariatricus	0.0076091	3.23
			Blautia_A_141781	0.0136	3.23
			Hungatella_A_128155	0.0031733	3.2
			Allisonella	0.014249	3.2
			Desulfovibrio_R_446353	0.037637	3.2
			Clostridium_Q_134516	0.049433	3.2
			Copromorpha	0.01293	3
			CAG_1024	0.0031339	2.97
			Agathobaculum	0.0049544	2.95
			Anaerotruncus	0.029995	2.94
			Thermophilibacter	0.0031733	2.9
			Spyradenecus	0.0031339	2.88
			UBA644	0.020004	2.82
			Slackia_A	0.0031339	2.75
			Eubacterium_O_258270	0.013916	2.71
			Enterococcus_A	0.0066018	2.69
			Corynebacterium	0.0499	2.66
			VUNA01	0.014249	2.65
			MARSEILLE_P3954	0.012035	2.62
			SFMI01	0.0031339	2.56
			Oribacterium	0.014249	2.55
			Pyramidobacter	0.0206	2.49
			Christensenella	0.014661	2.42
			Dorea_A	0.015828	2.42
			Turicibacter	0.020004	2.39
			Eggerthella	0.031357	2.36
			Paramuribaculum	0.049433	2.35
			Massilioclostridium	0.043763	2.33
			Eubacterium_J	0.0027355	2.24
			Ellagibacter	0.011055	2.04
			CAG_349	0.0027355	2
			Choladousia	0.017781	1.85
			UBA1367	0.0055997	1.81
			SFTJ01	0.04549	1.78

## Sheet: Table S4
			Table S4. Pairwise comparison of ACE, Chao1, Shannon, Simpson,Observed species between weaned and suckling piglets.
			Pair	P-value
				ACE	Chao1	Shannon	Simpsom	Observed species
			S21 vs W21	0.48485	0.58874	0.81818	0.48485	0.68788
			S24 vs W24	0.008658	0.004329	0.69913	0.69913	0.015152
			S28 vs W28	0.041126	0.041126	0.015152	0.015152	0.041126

## Sheet: Table S5
		Table S5. The result of pairwise PERMANOVA analysis between weaned and suckling piglets.
		Pair	R-squared	P-value
		S21 vs W21	0.080361	0.543
		S24 vs W24	0.21206	0.003
		S28 vs W28	0.15215	0.036

## Sheet: Table S6
		Table S6. Pairwise comparison of key genera between weaned and suckling piglets.
		Pair	P-value
			Lactobacillus	Collinsella
		S21 vs W21	0.18	0.58874
		S24 vs W24	0.004	0.004329
		S28 vs W28	1	0.009

## Sheet: Table S7
		Table S7. The result of fecal microbiota correlation analysis at the genus level in suckling piglets . (Correlation>0.6, P<0.05)
		Taxon1	Taxon2	Correlation	P-value
		Actinobacillus_B	Enterococcus_E	0.625	0.0099
		Aerococcus	Citrobacter_A_692098	0.7831	0.0099
		Aerococcus	Staphylococcus	0.6741	0.0099
		Agathobaculum	Clostridioides_A	0.609	0.0099
		Agathobaculum	Clostridium_AQ	0.6599	0.0099
		Agathobaculum	Clostridium_X	0.6133	0.0099
		Akkermansia	Enterococcus_E	0.6634	0.0099
		Alloprevotella	Paraprevotella	0.7086	0.0099
		Alloprevotella	Prevotella	0.6032	0.0099
		Anaerobutyricum	UBA644	0.6341	0.0099
		Anaerotruncus	Dysosmobacter	0.6084	0.0099
		Angelakisella	CAG_41	0.7987	0.0099
		Angelakisella	Paraprevotella	0.6085	0.0099
		Angelakisella	Peptococcus	0.673	0.0099
		Aphodousia	Sutterella	0.6985	0.0099
		Bacteroides_H	Veillonella_A	0.6254	0.0099
		Baileyella	Catenibacterium	0.6441	0.0099
		Baileyella	Faecalicoccus	0.7464	0.0099
		Basfia_A_733578	CAG_475	0.6763	0.0099
		Basfia_A_733578	Enteromonas	0.6665	0.0099
		Basfia_A_733578	Mailhella	0.6301	0.0099
		Basfia_A_733578	Ventrisoma	0.6747	0.0099
		Berryella	Paraeggerthella	0.6141	0.0099
		Bifidobacterium_388775	Megasphaera_A_38685	0.6132	0.0099
		Bifidobacterium_388775	Parafannyhessea	0.6341	0.0099
		Bifidobacterium_388775	Slackia_A	0.6474	0.0099
		Blautia_A_141780	Clostridium_AQ	0.7248	0.0099
		Blautia_A_141780	Clostridium_X	0.6436	0.0099
		Blautia_A_141780	Cryptobacteroides	-0.6027	0.0099
		Blautia_A_141780	Hungatella_A_128155	0.6158	0.0099
		Blautia_A_141780	Limivicinus	-0.6084	0.0099
		Blautia_A_141780	Muricomes_149725	0.6783	0.0099
		Blautia_A_141780	Onthenecus	-0.6496	0.0099
		Blautia_A_141780	Paraeggerthella	0.6296	0.0099
		Blautia_A_141780	Ruminococcus_B	0.7348	0.0099
		CAG_1024	CAG_317_146760	0.7343	0.0099
		CAG_1024	Clostridioides_A	-0.6622	0.0099
		CAG_1024	Enterococcus_D	-0.6147	0.0099
		CAG_1024	Gemmiger_A_73129	0.6666	0.0099
		CAG_177	UBA3263	0.6177	0.0099
		CAG_314	Ornithospirochaeta	0.6112	0.0099
		CAG_317_146760	CAG_1024	0.7343	0.0099
		CAG_317_146760	Clostridioides_A	-0.6784	0.0099
		CAG_317_146760	Collinsella	0.6732	0.0099
		CAG_317_146760	Enterococcus_H_360604	-0.6167	0.0099
		CAG_317_146760	Gemmiger_A_73129	0.65	0.0099
		CAG_317_146760	MARSEILLE_P3954	0.6366	0.0099
		CAG_317_146760	Spyradenecus	0.6733	0.0099
		CAG_317_146760	Vescimonas	0.6811	0.0099
		CAG_41	Angelakisella	0.7987	0.0099
		CAG_41	Peptococcus	0.6893	0.0099
		CAG_475	Basfia_A_733578	0.6763	0.0099
		CAG_475	Enteromonas	0.6289	0.0099
		CAG_475	Mailhella	0.6175	0.0099
		Campylobacter_D	Sutterella	0.6012	0.0099
		Catenibacterium	Baileyella	0.6441	0.0099
		Catenibacterium	Thermophilibacter	0.8922	0.0099
		Christensenella	Veillonella_A	-0.6517	0.0099
		Christensenella	Vescimonas	0.6924	0.0099
		Citrobacter_A_692098	Aerococcus	0.7831	0.0099
		Citrobacter_A_692098	Clostridium_AP	-0.6161	0.0099
		Citrobacter_A_692098	Providencia_A_732258	0.6113	0.0099
		Citrobacter_A_692098	Staphylococcus	0.6819	0.0099
		Clostridioides_A	Agathobaculum	0.609	0.0099
		Clostridioides_A	CAG_1024	-0.6622	0.0099
		Clostridioides_A	CAG_317_146760	-0.6784	0.0099
		Clostridioides_A	Clostridium_AQ	0.6448	0.0099
		Clostridioides_A	Clostridium_X	0.6027	0.0099
		Clostridioides_A	Enterococcus_H_360604	0.6615	0.0099
		Clostridioides_A	Fusobacterium_A	0.6435	0.0099
		Clostridioides_A	Hungatella_A_128155	0.8315	0.0099
		Clostridium_AP	Citrobacter_A_692098	-0.6161	0.0099
		Clostridium_AP	Lactobacillus	0.7118	0.0099
		Clostridium_AP	Limosilactobacillus	0.7586	0.0099
		Clostridium_AP	Limousia	0.701	0.0099
		Clostridium_AP	Staphylococcus	-0.6544	0.0099
		Clostridium_AQ	Agathobaculum	0.6599	0.0099
		Clostridium_AQ	Blautia_A_141780	0.7248	0.0099
		Clostridium_AQ	Clostridioides_A	0.6448	0.0099
		Clostridium_AQ	Clostridium_X	0.6544	0.0099
		Clostridium_AQ	Hungatella_A_128155	0.6914	0.0099
		Clostridium_AQ	Massilioclostridium	0.6037	0.0099
		Clostridium_AQ	Muricomes_149725	0.6889	0.0099
		Clostridium_AQ	Ruminococcus_B	0.642	0.0099
		Clostridium_P	Clostridium_T	0.6875	0.0099
		Clostridium_P	Enterococcus_B	0.7322	0.0099
		Clostridium_P	Lawsonibacter	-0.6283	0.0099
		Clostridium_P	Phascolarctobacterium_A	-0.6335	0.0099
		Clostridium_P	Prevotella	-0.6129	0.0099
		Clostridium_Q_134516	Enterocloster	0.6901	0.0099
		Clostridium_Q_134516	Hungatella_A_128155	0.6448	0.0099
		Clostridium_Q_134516	Phocaeicola_A_858004	0.7182	0.0099
		Clostridium_Q_134516	Veillonella_A	0.6208	0.0099
		Clostridium_T	Clostridium_P	0.6875	0.0099
		Clostridium_X	Agathobaculum	0.6133	0.0099
		Clostridium_X	Blautia_A_141780	0.6436	0.0099
		Clostridium_X	Clostridioides_A	0.6027	0.0099
		Clostridium_X	Clostridium_AQ	0.6544	0.0099
		Clostridium_X	Massilioclostridium	0.6763	0.0099
		Clostridium_X	Paludicola	0.6286	0.0099
		Clostridium_X	Prevotella	-0.7003	0.0099
		Collinsella	CAG_317_146760	0.6732	0.0099
		Collinsella	Spyradenecus	0.6361	0.0099
		Copromorpha	Cryptobacteroides	0.7139	0.0099
		Copromorpha	Limiplasma	0.8199	0.0099
		Copromorpha	Onthenecus	0.6801	0.0099
		Cryptobacteroides	Blautia_A_141780	-0.6027	0.0099
		Cryptobacteroides	Copromorpha	0.7139	0.0099
		Cryptobacteroides	Faecousia	0.6322	0.0099
		Cryptobacteroides	Limiplasma	0.7082	0.0099
		Cryptobacteroides	Limivicinus	0.6118	0.0099
		Cryptobacteroides	Marseille_P3106	0.6421	0.0099
		Cryptobacteroides	Onthenecus	0.8532	0.0099
		Cryptobacteroides	Paraprevotella	0.6496	0.0099
		Cryptobacteroides	Prevotella	0.6828	0.0099
		Desulfovibrio_R_446353	Phascolarctobacterium_A	0.6191	0.0099
		Dysosmobacter	Anaerotruncus	0.6084	0.0099
		Dysosmobacter	ER4	0.6522	0.0099
		Eggerthella	Enterococcus_E	0.6771	0.0099
		Enterocloster	Clostridium_Q_134516	0.6901	0.0099
		Enterocloster	Phocaeicola_A_858004	0.7098	0.0099
		Enterocloster	Veillonella_A	0.6596	0.0099
		Enterococcus_A	Enterococcus_B	0.7365	0.0099
		Enterococcus_A	Staphylococcus	0.6365	0.0099
		Enterococcus_B	Clostridium_P	0.7322	0.0099
		Enterococcus_B	Enterococcus_A	0.7365	0.0099
		Enterococcus_B	Phascolarctobacterium_A	-0.6658	0.0099
		Enterococcus_B	Prevotella	-0.687	0.0099
		Enterococcus_B	Sodaliphilus	-0.6245	0.0099
		Enterococcus_B	Spyradenecus	-0.6432	0.0099
		Enterococcus_B	Staphylococcus	0.7557	0.0099
		Enterococcus_D	CAG_1024	-0.6147	0.0099
		Enterococcus_E	Actinobacillus_B	0.625	0.0099
		Enterococcus_E	Akkermansia	0.6634	0.0099
		Enterococcus_E	Eggerthella	0.6771	0.0099
		Enterococcus_E	Peptostreptococcus	0.6122	0.0099
		Enterococcus_E	Phocaeicola_A_858004	0.6029	0.0099
		Enterococcus_H_360604	CAG_317_146760	-0.6167	0.0099
		Enterococcus_H_360604	Clostridioides_A	0.6615	0.0099
		Enteromonas	Basfia_A_733578	0.6665	0.0099
		Enteromonas	CAG_475	0.6289	0.0099
		Enteromonas	Mailhella	0.6151	0.0099
		ER4	Dysosmobacter	0.6522	0.0099
		ER4	Paraprevotella	0.645	0.0099
		ER4	UBA5905	0.6144	0.0099
		Escherichia_710834	Onthenecus	-0.6094	0.0099
		Escherichia_710834	UBA636	-0.7113	0.0099
		Eubacterium_B	Synergistes	0.6072	0.0099
		Eubacterium_J	Oribacterium	0.6289	0.0099
		Eubacterium_T	Nanogingivalis	0.6311	0.0099
		Faecalicoccus	Baileyella	0.7464	0.0099
		Faecousia	Cryptobacteroides	0.6322	0.0099
		Faecousia	Fimivivens	0.6016	0.0099
		Faecousia	Fusobacterium_A	-0.6509	0.0099
		Faecousia	Limivicinus	0.789	0.0099
		Faecousia	Onthenecus	0.6692	0.0099
		Faecousia	Sodaliphilus	0.6008	0.0099
		Fimivivens	Faecousia	0.6016	0.0099
		Fournierella	Mediterraneibacter_A_155507	0.727	0.0099
		Fournierella	Ruminococcus_B	0.6111	0.0099
		Fusobacterium_A	Clostridioides_A	0.6435	0.0099
		Fusobacterium_A	Faecousia	-0.6509	0.0099
		Fusobacterium_A	Hungatella_A_128155	0.623	0.0099
		Fusobacterium_A	Peptostreptococcus	0.6461	0.0099
		Fusobacterium_A	Phocaeicola_A_858004	0.659	0.0099
		Fusobacterium_C	Sutterella	0.6117	0.0099
		Gemmiger_A_73129	CAG_1024	0.6666	0.0099
		Gemmiger_A_73129	CAG_317_146760	0.65	0.0099
		Gemmiger_A_73129	Limivivens	0.6669	0.0099
		Glaesserella	Holdemanella	-0.651	0.0099
		Holdemanella	Glaesserella	-0.651	0.0099
		Hungatella_A_128155	Blautia_A_141780	0.6158	0.0099
		Hungatella_A_128155	Clostridioides_A	0.8315	0.0099
		Hungatella_A_128155	Clostridium_AQ	0.6914	0.0099
		Hungatella_A_128155	Clostridium_Q_134516	0.6448	0.0099
		Hungatella_A_128155	Fusobacterium_A	0.623	0.0099
		Intestinimonas	Lawsonibacter	0.631	0.0099
		Intestinimonas	Limousia	0.6668	0.0099
		Intestinimonas	Marseille_P3106	0.7526	0.0099
		Lactobacillus	Clostridium_AP	0.7118	0.0099
		Lactobacillus	Lawsonibacter	0.6033	0.0099
		Lactobacillus	Limosilactobacillus	0.7566	0.0099
		Lawsonibacter	Clostridium_P	-0.6283	0.0099
		Lawsonibacter	Intestinimonas	0.631	0.0099
		Lawsonibacter	Lactobacillus	0.6033	0.0099
		Lawsonibacter	Phascolarctobacterium_A	0.709	0.0099
		Lawsonibacter	Staphylococcus	-0.6243	0.0099
		Limenecus	Marseille_P2935	0.6159	0.0099
		Limiplasma	Copromorpha	0.8199	0.0099
		Limiplasma	Cryptobacteroides	0.7082	0.0099
		Limiplasma	MARSEILLE_P3954	0.6279	0.0099
		Limiplasma	Onthenecus	0.7049	0.0099
		Limivicinus	Blautia_A_141780	-0.6084	0.0099
		Limivicinus	Cryptobacteroides	0.6118	0.0099
		Limivicinus	Faecousia	0.789	0.0099
		Limivicinus	Onthenecus	0.6859	0.0099
		Limivicinus	Prevotella	0.6682	0.0099
		Limivicinus	Ruminococcus_B	-0.6393	0.0099
		Limivicinus	Sodaliphilus	0.6341	0.0099
		Limivivens	Gemmiger_A_73129	0.6669	0.0099
		Limosilactobacillus	Clostridium_AP	0.7586	0.0099
		Limosilactobacillus	Lactobacillus	0.7566	0.0099
		Limosilactobacillus	Staphylococcus	-0.6049	0.0099
		Limousia	Clostridium_AP	0.701	0.0099
		Limousia	Intestinimonas	0.6668	0.0099
		Mailhella	Basfia_A_733578	0.6301	0.0099
		Mailhella	CAG_475	0.6175	0.0099
		Mailhella	Enteromonas	0.6151	0.0099
		Marseille_P2935	Limenecus	0.6159	0.0099
		Marseille_P2935	Pygmaiobacter	0.6957	0.0099
		Marseille_P3106	Cryptobacteroides	0.6421	0.0099
		Marseille_P3106	Intestinimonas	0.7526	0.0099
		MARSEILLE_P3954	CAG_317_146760	0.6366	0.0099
		MARSEILLE_P3954	Limiplasma	0.6279	0.0099
		Massilioclostridium	Clostridium_AQ	0.6037	0.0099
		Massilioclostridium	Clostridium_X	0.6763	0.0099
		Mediterraneibacter_A_155507	Fournierella	0.727	0.0099
		Mediterraneibacter_A_155507	Ruminococcus_B	0.6794	0.0099
		Megasphaera_A_38685	Bifidobacterium_388775	0.6132	0.0099
		Megasphaera_A_38685	Parafannyhessea	0.7462	0.0099
		Muricomes_149725	Blautia_A_141780	0.6783	0.0099
		Muricomes_149725	Clostridium_AQ	0.6889	0.0099
		Nanogingivalis	Eubacterium_T	0.6311	0.0099
		Onthenecus	Blautia_A_141780	-0.6496	0.0099
		Onthenecus	Copromorpha	0.6801	0.0099
		Onthenecus	Cryptobacteroides	0.8532	0.0099
		Onthenecus	Escherichia_710834	-0.6094	0.0099
		Onthenecus	Faecousia	0.6692	0.0099
		Onthenecus	Limiplasma	0.7049	0.0099
		Onthenecus	Limivicinus	0.6859	0.0099
		Onthenecus	Paraprevotella	0.6273	0.0099
		Onthenecus	Prevotella	0.6512	0.0099
		Onthenecus	Ruminococcus_B	-0.602	0.0198
		Onthenecus	UBA636	0.7111	0.0099
		Oribacterium	Eubacterium_J	0.6289	0.0099
		Ornithospirochaeta	CAG_314	0.6112	0.0099
		Paludicola	Clostridium_X	0.6286	0.0099
		Parabacteroides_B_862066	Phascolarctobacterium_A	0.6505	0.0099
		Paraeggerthella	Berryella	0.6141	0.0099
		Paraeggerthella	Blautia_A_141780	0.6296	0.0099
		Paraeggerthella	Ruminococcus_B	0.6583	0.0099
		Parafannyhessea	Bifidobacterium_388775	0.6341	0.0099
		Parafannyhessea	Megasphaera_A_38685	0.7462	0.0099
		Paraprevotella	Alloprevotella	0.7086	0.0099
		Paraprevotella	Angelakisella	0.6085	0.0099
		Paraprevotella	Cryptobacteroides	0.6496	0.0099
		Paraprevotella	ER4	0.645	0.0099
		Paraprevotella	Onthenecus	0.6273	0.0099
		Peptococcus	Angelakisella	0.673	0.0099
		Peptococcus	CAG_41	0.6893	0.0099
		Peptostreptococcus	Enterococcus_E	0.6122	0.0099
		Peptostreptococcus	Fusobacterium_A	0.6461	0.0099
		Phascolarctobacterium_A	Clostridium_P	-0.6335	0.0099
		Phascolarctobacterium_A	Desulfovibrio_R_446353	0.6191	0.0099
		Phascolarctobacterium_A	Enterococcus_B	-0.6658	0.0099
		Phascolarctobacterium_A	Lawsonibacter	0.709	0.0099
		Phascolarctobacterium_A	Parabacteroides_B_862066	0.6505	0.0099
		Phocaeicola_A_858004	Clostridium_Q_134516	0.7182	0.0099
		Phocaeicola_A_858004	Enterocloster	0.7098	0.0099
		Phocaeicola_A_858004	Enterococcus_E	0.6029	0.0099
		Phocaeicola_A_858004	Fusobacterium_A	0.659	0.0099
		Phocaeicola_A_858004	Veillonella_A	0.643	0.0099
		Prevotella	Alloprevotella	0.6032	0.0099
		Prevotella	Clostridium_P	-0.6129	0.0099
		Prevotella	Clostridium_X	-0.7003	0.0099
		Prevotella	Cryptobacteroides	0.6828	0.0099
		Prevotella	Enterococcus_B	-0.687	0.0099
		Prevotella	Limivicinus	0.6682	0.0099
		Prevotella	Onthenecus	0.6512	0.0099
		Prevotella	Sodaliphilus	0.6814	0.0099
		Providencia_A_732258	Citrobacter_A_692098	0.6113	0.0099
		Providencia_A_732258	Staphylococcus	0.6052	0.0099
		Pygmaiobacter	Marseille_P2935	0.6957	0.0099
		Ruminococcus_B	Blautia_A_141780	0.7348	0.0099
		Ruminococcus_B	Clostridium_AQ	0.642	0.0099
		Ruminococcus_B	Fournierella	0.6111	0.0099
		Ruminococcus_B	Limivicinus	-0.6393	0.0099
		Ruminococcus_B	Mediterraneibacter_A_155507	0.6794	0.0099
		Ruminococcus_B	Onthenecus	-0.602	0.0198
		Ruminococcus_B	Paraeggerthella	0.6583	0.0099
		SFMI01	Vescimonas	0.6201	0.0099
		Slackia_A	Bifidobacterium_388775	0.6474	0.0099
		Sodaliphilus	Enterococcus_B	-0.6245	0.0099
		Sodaliphilus	Faecousia	0.6008	0.0099
		Sodaliphilus	Limivicinus	0.6341	0.0099
		Sodaliphilus	Prevotella	0.6814	0.0099
		Spyradenecus	CAG_317_146760	0.6733	0.0099
		Spyradenecus	Collinsella	0.6361	0.0099
		Spyradenecus	Enterococcus_B	-0.6432	0.0099
		Staphylococcus	Aerococcus	0.6741	0.0099
		Staphylococcus	Citrobacter_A_692098	0.6819	0.0099
		Staphylococcus	Clostridium_AP	-0.6544	0.0099
		Staphylococcus	Enterococcus_A	0.6365	0.0099
		Staphylococcus	Enterococcus_B	0.7557	0.0099
		Staphylococcus	Lawsonibacter	-0.6243	0.0099
		Staphylococcus	Limosilactobacillus	-0.6049	0.0099
		Staphylococcus	Providencia_A_732258	0.6052	0.0099
		Sutterella	Aphodousia	0.6985	0.0099
		Sutterella	Campylobacter_D	0.6012	0.0099
		Sutterella	Fusobacterium_C	0.6117	0.0099
		Synergistes	Eubacterium_B	0.6072	0.0099
		Thermophilibacter	Catenibacterium	0.8922	0.0099
		UBA3263	CAG_177	0.6177	0.0099
		UBA5905	ER4	0.6144	0.0099
		UBA636	Escherichia_710834	-0.7113	0.0099
		UBA636	Onthenecus	0.7111	0.0099
		UBA644	Anaerobutyricum	0.6341	0.0099
		Veillonella_A	Bacteroides_H	0.6254	0.0099
		Veillonella_A	Christensenella	-0.6517	0.0099
		Veillonella_A	Clostridium_Q_134516	0.6208	0.0099
		Veillonella_A	Enterocloster	0.6596	0.0099
		Veillonella_A	Phocaeicola_A_858004	0.643	0.0099
		Veillonella_A	Vescimonas	-0.6478	0.0099
		Ventrisoma	Basfia_A_733578	0.6747	0.0099
		Vescimonas	CAG_317_146760	0.6811	0.0099
		Vescimonas	Christensenella	0.6924	0.0099
		Vescimonas	SFMI01	0.6201	0.0099
		Vescimonas	Veillonella_A	-0.6478	0.0099

## Sheet: Table S8
		Table S8. The result of fecal microbiota correlation analysis at the genus level in weaned piglets . (Correlation>0.6, P<0.05)
		Taxon1	Taxon2	Correlation	P-value
		AM51_8	Lachnoclostridium_B	0.6502	0.0099
		AM51_8	Ruminococcus_E	0.691	0.0099
		Acetanaerobacterium	UBA3282	0.6501	0.0198
		Acetanaerobacterium	UBA4334	0.6844	0.0099
		Acetatifactor	Collinsella	-0.6537	0.0099
		Acetatifactor	Frisingicoccus	0.6197	0.0099
		Acetatifactor	Lachnospira	0.6384	0.0099
		Acidaminococcus	Actinomyces	0.6105	0.0099
		Acidaminococcus	Pygmaiobacter	0.6685	0.0099
		Acidaminococcus	Tractidigestivibacter	0.6726	0.0198
		Actinobacillus_B	Bittarella	0.6406	0.0198
		Actinobacillus_B	Erysipelatoclostridium	0.6684	0.0099
		Actinobacillus_B	Lactonifactor	0.6461	0.0099
		Actinobacillus_B	Onthenecus	-0.6463	0.0099
		Actinobacillus_B	Ruminococcus_B	0.6948	0.0099
		Actinobacillus_B	Thermophilibacter	-0.6083	0.0099
		Actinomyces	Acidaminococcus	0.6105	0.0099
		Actinomyces	Baileyella	0.6072	0.0099
		Agathobacter_164117	Bacillus_P_294101	0.654	0.0099
		Agathobacter_164117	CAG_317_146760	-0.6447	0.0099
		Agathobacter_164117	CAG_95	0.7582	0.0099
		Agathobacter_164117	Clostridium_AP	-0.6569	0.0099
		Agathobacter_164117	Intestinimonas	-0.7289	0.0099
		Agathobacter_164117	Limousia	-0.6389	0.0099
		Agathobacter_164117	RUG13077	0.6505	0.0099
		Agathobacter_164117	Senegalimassilia	0.6082	0.0099
		Alistipes_A_871400	Floccifex	-0.6004	0.0099
		Alistipes_A_871400	Intestinimonas	0.6219	0.0297
		Alistipes_A_871400	JC017	-0.6217	0.0099
		Alistipes_A_871400	Limivicinus	0.6546	0.0099
		Alistipes_A_871400	RUG13077	-0.654	0.0198
		Alistipes_A_871400	Ruthenibacterium	0.6426	0.0099
		Allisonella	UBA636	-0.6455	0.0099
		Alloprevotella	CAG_177	-0.6069	0.0099
		Alloprevotella	VUNA01	-0.6228	0.0198
		Anaerobutyricum	Bacteroides_H	0.648	0.0099
		Anaerofilum_73741	CAG_603	0.6449	0.0099
		Anaerofilum_73741	Limivivens	0.6438	0.0099
		Anaerofilum_74150	Marseille_P2935	0.6425	0.0198
		Anaerofustis	CAG_485	0.6093	0.0099
		Anaerotignum_189125	Bilophila	0.6084	0.0099
		Anaerotignum_189125	CAAEEV01	-0.6359	0.0099
		Anaerotignum_189125	Floccifex	-0.7145	0.0099
		Anaerotignum_189125	Thermophilibacter	-0.6102	0.0198
		Anaerotruncus	CAG_269	-0.6233	0.0099
		Anaerotruncus	CAG_314	-0.6727	0.0099
		Anaerotruncus	Ornithospirochaeta	-0.6545	0.0099
		Angelakisella	MARSEILLE_P3954	-0.6515	0.0099
		Aphodomorpha	CAG_488	0.64	0.0099
		Aphodomorpha	Hornefia	-0.6014	0.0198
		Aphodomorpha	RUG13077	0.6148	0.0198
		Avispirillum	G11	0.7248	0.0099
		BX12	Collinsella	0.6684	0.0198
		BX12	Coprococcus_A_187866	-0.6011	0.0099
		BX12	Corynebacterium	0.6994	0.0099
		BX12	Faecalicoccus	0.7714	0.0099
		BX12	Lachnospira	-0.6053	0.0198
		BX12	Limousia	0.6051	0.0099
		BX12	Marseille_P3106	0.732	0.0099
		BX12	Neobittarella	0.7171	0.0099
		BX12	Schaedlerella	0.656	0.0099
		BX12	VUNA01	0.6908	0.0099
		Bacilliculturomica	Fimenecus	0.6122	0.0198
		Bacillus_P_294101	Agathobacter_164117	0.654	0.0099
		Bacillus_P_294101	Intestinimonas	-0.6754	0.0099
		Bacillus_P_294101	JC017	0.686	0.0099
		Bacteroides_H	Anaerobutyricum	0.648	0.0099
		Baileyella	Actinomyces	0.6072	0.0099
		Baileyella	Clostridium_Q_134516	0.6363	0.0099
		Baileyella	Desulfovibrio_R_446353	0.638	0.0099
		Baileyella	Phocea	0.6389	0.0099
		Bariatricus	Blautia_A_141781	0.6863	0.0099
		Bariatricus	Catenibacterium	0.6017	0.0099
		Bariatricus	Marseille_P3106	-0.6677	0.0099
		Bariatricus	Mediterraneibacter_A_155507	0.6333	0.0198
		Berryella	Clostridium_B	0.6234	0.0099
		Bifidobacterium_388775	Bilophila	0.6273	0.0099
		Bifidobacterium_388775	Clostridium_T	-0.6658	0.0099
		Bifidobacterium_388775	Corynebacterium	0.7353	0.0099
		Bifidobacterium_388775	Eubacterium_R	0.6109	0.0198
		Bilifractor	CAG_1000	-0.6184	0.0099
		Bilifractor	CAG_41	-0.6389	0.0099
		Bilifractor	Paraeggerthella	-0.6034	0.0099
		Bilophila	Anaerotignum_189125	0.6084	0.0099
		Bilophila	Bifidobacterium_388775	0.6273	0.0099
		Bilophila	CAAEEV01	-0.7728	0.0099
		Bilophila	Clostridium_AN	-0.623	0.0198
		Bilophila	Holdemanella	-0.7419	0.0099
		Bilophila	Megasphaera_A_38685	0.6088	0.0099
		Bittarella	Actinobacillus_B	0.6406	0.0198
		Blautia_A_141780	Clostridium_AP	0.6843	0.0099
		Blautia_A_141781	Bariatricus	0.6863	0.0099
		Blautia_A_141781	Coprococcus_A_187866	0.7265	0.0099
		Blautia_A_141781	Enterocloster	-0.6798	0.0099
		Blautia_A_141781	Gemmiger_A_73129	0.6664	0.0099
		Blautia_A_141781	Intestinimonas	-0.6453	0.0099
		Blautia_A_141781	Lachnospira	0.6837	0.0198
		Blautia_A_141781	Limousia	-0.615	0.0198
		Blautia_A_141781	Marvinbryantia	0.6461	0.0099
		Blautia_A_141781	Mediterraneibacter_A_155507	0.7832	0.0099
		Bulleidia	CAG_485	0.6092	0.0099
		Butyricicoccus_A_77030	CAG_196	0.6071	0.0099
		Butyricimonas	CAG_269	0.6784	0.0099
		Butyricimonas	Gemmiger_A_73129	-0.6517	0.0099
		Butyrivibrio_A_180067	CAG_194	0.6172	0.0099
		Butyrivibrio_A_180067	CAG_488	0.7537	0.0099
		Butyrivibrio_A_180067	CAG_533	0.6343	0.0198
		Butyrivibrio_A_180067	Christensenella	-0.6065	0.0099
		Butyrivibrio_A_180067	ER4	0.7245	0.0099
		Butyrivibrio_A_180067	Lachnoclostridium_B	0.862	0.0099
		Butyrivibrio_A_180067	Lawsonibacter	-0.6286	0.0099
		Butyrivibrio_A_180067	RUG472	0.67	0.0099
		CAAEEV01	Anaerotignum_189125	-0.6359	0.0099
		CAAEEV01	Bilophila	-0.7728	0.0099
		CAAEEV01	Copromorpha	0.6131	0.0099
		CAAEEV01	Eubacterium_R	-0.6755	0.0099
		CAAEEV01	Fimivivens	-0.6077	0.0198
		CAAEEV01	Holdemanella	0.789	0.0099
		CAAEEV01	Sodaliphilus	-0.627	0.0099
		CAAEEV01	UBA5905	-0.6101	0.0099
		CAG_1000	Bilifractor	-0.6184	0.0099
		CAG_1000	CAG_127	0.7915	0.0099
		CAG_1000	CAG_488	0.6893	0.0099
		CAG_1000	Lawsonibacter	-0.6602	0.0099
		CAG_1000	PeH17	0.6705	0.0099
		CAG_1024	Slackia_A	0.7614	0.0099
		CAG_1024	UBA6382	-0.6204	0.0198
		CAG_127	CAG_1000	0.7915	0.0099
		CAG_127	CAG_488	0.6997	0.0099
		CAG_127	CAG_510	0.6319	0.0099
		CAG_127	ER4	0.6466	0.0099
		CAG_127	PeH17	0.6149	0.0198
		CAG_127	QALR01	0.688	0.0198
		CAG_177	Alloprevotella	-0.6069	0.0099
		CAG_177	RUG762	0.6121	0.0099
		CAG_177	UBA636	-0.6526	0.0198
		CAG_177	VUNA01	0.6507	0.0099
		CAG_194	Butyrivibrio_A_180067	0.6172	0.0099
		CAG_194	CAG_533	0.6931	0.0099
		CAG_194	Christensenella	-0.6451	0.0099
		CAG_194	RUG472	0.6804	0.0099
		CAG_196	Butyricicoccus_A_77030	0.6071	0.0099
		CAG_196	Cloacibacillus	-0.6949	0.0099
		CAG_196	Intestinimonas	-0.616	0.0297
		CAG_196	SFHR01	0.6083	0.0297
		CAG_269	Anaerotruncus	-0.6233	0.0099
		CAG_269	Butyricimonas	0.6784	0.0099
		CAG_269	Ornithospirochaeta	0.6306	0.0198
		CAG_302	Paludicola	-0.6034	0.0198
		CAG_314	Anaerotruncus	-0.6727	0.0099
		CAG_314	SFHR01	0.6998	0.0198
		CAG_317_146760	Agathobacter_164117	-0.6447	0.0099
		CAG_317_146760	CAG_95	-0.6573	0.0099
		CAG_317_146760	Clostridium_AP	0.6709	0.0099
		CAG_317_146760	Limousia	0.6345	0.0099
		CAG_317_146760	UBA6382	-0.6478	0.0099
		CAG_41	Bilifractor	-0.6389	0.0099
		CAG_41	Marseille_P3106	-0.6192	0.0198
		CAG_41	Parabacteroides_B_862066	-0.6333	0.0099
		CAG_41	Paraeggerthella	0.6814	0.0099
		CAG_41	Paraprevotella	0.761	0.0099
		CAG_41	Ruminococcus_E	0.8587	0.0099
		CAG_485	Anaerofustis	0.6093	0.0099
		CAG_485	Bulleidia	0.6092	0.0099
		CAG_488	Aphodomorpha	0.64	0.0099
		CAG_488	Butyrivibrio_A_180067	0.7537	0.0099
		CAG_488	CAG_1000	0.6893	0.0099
		CAG_488	CAG_127	0.6997	0.0099
		CAG_488	Clostridium_AP	-0.6706	0.0099
		CAG_488	ER4	0.8482	0.0099
		CAG_488	Lachnoclostridium_B	0.7448	0.0099
		CAG_488	Lawsonibacter	-0.7576	0.0099
		CAG_488	Limivicinus	-0.6759	0.0099
		CAG_488	RUG13077	0.6912	0.0099
		CAG_488	RUG472	0.6161	0.0297
		CAG_488	Ruminococcus_E	0.6689	0.0099
		CAG_488	Ruthenibacterium	-0.7005	0.0099
		CAG_510	CAG_127	0.6319	0.0099
		CAG_510	QALR01	0.7238	0.0099
		CAG_533	Butyrivibrio_A_180067	0.6343	0.0198
		CAG_533	CAG_194	0.6931	0.0099
		CAG_533	Egerieousia	0.635	0.0198
		CAG_533	RUG472	0.7638	0.0099
		CAG_603	Anaerofilum_73741	0.6449	0.0099
		CAG_95	Agathobacter_164117	0.7582	0.0099
		CAG_95	CAG_317_146760	-0.6573	0.0099
		CAG_95	Dorea_A	0.6482	0.0099
		CAG_95	Intestinimonas	-0.6582	0.0099
		CAG_95	Limousia	-0.6564	0.0198
		CAG_95	RUG13077	0.6525	0.0099
		Campylobacter_B	Paracoccus	0.6129	0.0099
		Caproiciproducens	Marseille_P3106	-0.7667	0.0099
		Caproiciproducens	Treponema_D	0.6527	0.0099
		Catenibacterium	Bariatricus	0.6017	0.0099
		Catenibacterium	Fusicatenibacter	0.6903	0.0099
		Choladousia	QALR01	0.6552	0.0198
		Christensenella	Butyrivibrio_A_180067	-0.6065	0.0099
		Christensenella	CAG_194	-0.6451	0.0099
		Christensenella	Not_Assigned	0.6512	0.0297
		Christensenella	RUG472	-0.6133	0.0198
		Cloacibacillus	CAG_196	-0.6949	0.0099
		Clostridium_AN	Bilophila	-0.623	0.0198
		Clostridium_AN	Dysosmobacter	-0.7124	0.0099
		Clostridium_AN	Holdemanella	0.6056	0.0198
		Clostridium_AN	UBA1394	0.626	0.0099
		Clostridium_AP	Agathobacter_164117	-0.6569	0.0099
		Clostridium_AP	Blautia_A_141780	0.6843	0.0099
		Clostridium_AP	CAG_317_146760	0.6709	0.0099
		Clostridium_AP	CAG_488	-0.6706	0.0099
		Clostridium_AP	ER4	-0.6722	0.0099
		Clostridium_AP	Eisenbergiella	0.603	0.0297
		Clostridium_AP	Intestinimonas	0.637	0.0198
		Clostridium_AP	Limousia	0.7375	0.0099
		Clostridium_AP	Marseille_P3106	0.6077	0.0198
		Clostridium_AP	Muricomes_149725	0.6275	0.0099
		Clostridium_AP	Porcincola	-0.6054	0.0198
		Clostridium_AP	RUG13077	-0.6721	0.0099
		Clostridium_AP	Ruthenibacterium	0.6517	0.0099
		Clostridium_AQ	Enorma	0.855	0.0099
		Clostridium_B	Berryella	0.6234	0.0099
		Clostridium_B	Fimenecus	0.6029	0.0099
		Clostridium_P	Coprococcus_A_187866	-0.6855	0.0099
		Clostridium_P	Eisenbergiella	0.7383	0.0099
		Clostridium_P	Lactobacillus	-0.6153	0.0198
		Clostridium_P	Limisoma	-0.6473	0.0099
		Clostridium_P	Limousia	0.6029	0.0396
		Clostridium_P	Phocaeicola_A_858004	0.7034	0.0099
		Clostridium_Q_134516	Baileyella	0.6363	0.0099
		Clostridium_Q_134516	Peptostreptococcus	0.634	0.0099
		Clostridium_Q_134516	Thermophilibacter	-0.6453	0.0099
		Clostridium_Q_134516	UBA1417	-0.6179	0.0099
		Clostridium_T	Bifidobacterium_388775	-0.6658	0.0099
		Clostridium_T	Corynebacterium	-0.6938	0.0099
		Clostridium_T	Cryptobacteroides	0.611	0.0297
		Clostridium_T	Ruminiclostridium_E	0.6033	0.0099
		Collinsella	Acetatifactor	-0.6537	0.0099
		Collinsella	BX12	0.6684	0.0198
		Collinsella	Faecalicoccus	0.6725	0.0198
		Collinsella	Lachnospira	-0.7006	0.0099
		Collinsella	Limousia	0.605	0.0297
		Collinsella	Neobittarella	0.603	0.0198
		Collinsella	Porcincola	-0.6363	0.0198
		Collinsella	Roseburia	-0.6028	0.0297
		Collinsella	SFEB01	0.6972	0.0099
		Collinsella	UBA2834	0.6594	0.0099
		Collinsella	VUNA01	0.7785	0.0099
		Coprococcus_A_187866	BX12	-0.6011	0.0099
		Coprococcus_A_187866	Blautia_A_141781	0.7265	0.0099
		Coprococcus_A_187866	Clostridium_P	-0.6855	0.0099
		Coprococcus_A_187866	Eisenbergiella	-0.6892	0.0198
		Coprococcus_A_187866	Enterocloster	-0.6135	0.0198
		Coprococcus_A_187866	Intestinimonas	-0.7158	0.0099
		Coprococcus_A_187866	Limousia	-0.6643	0.0099
		Coprococcus_A_187866	Marseille_P3106	-0.6711	0.0099
		Coprococcus_A_187866	Mediterraneibacter_A_155507	0.647	0.0198
		Coprococcus_A_187866	Phocaeicola_A_858004	-0.6385	0.0297
		Coprococcus_A_187866	RUG13077	0.7182	0.0099
		Coprococcus_A_187866	Schaedlerella	-0.6415	0.0099
		Copromorpha	CAAEEV01	0.6131	0.0099
		Copromorpha	Desulfovibrio_R_446353	-0.646	0.0099
		Copromorpha	Ellagibacter	0.6506	0.0099
		Copromorpha	Phascolarctobacterium_A	-0.6046	0.0297
		Copromorpha	Prevotella	-0.607	0.0198
		Copromorpha	UBA1417	0.78	0.0099
		Corynebacterium	BX12	0.6994	0.0099
		Corynebacterium	Bifidobacterium_388775	0.7353	0.0099
		Corynebacterium	Clostridium_T	-0.6938	0.0099
		Corynebacterium	Marseille_P3106	0.678	0.0099
		Corynebacterium	Neobittarella	0.6042	0.0099
		Corynebacterium	RUG13077	-0.6027	0.0099
		Corynebacterium	Ruminiclostridium_E	-0.6089	0.0198
		Cryptobacteroides	Clostridium_T	0.611	0.0297
		Cryptobacteroides	Massilioclostridium	-0.7407	0.0099
		DSXL01	SCN_69_89	0.6032	0.0198
		Desulfovibrio_R_446353	Baileyella	0.638	0.0099
		Desulfovibrio_R_446353	Copromorpha	-0.646	0.0099
		Desulfovibrio_R_446353	Phocea	0.6012	0.0099
		Dorea_A	CAG_95	0.6482	0.0099
		Dorea_A	UMGS1994	0.6547	0.0099
		Duncaniella	Fimivivens	0.6906	0.0099
		Duncaniella	UBA5905	0.6943	0.0099
		Dysosmobacter	Clostridium_AN	-0.7124	0.0099
		Dysosmobacter	Scatomonas	-0.6819	0.0099
		ER4	Butyrivibrio_A_180067	0.7245	0.0099
		ER4	CAG_127	0.6466	0.0099
		ER4	CAG_488	0.8482	0.0099
		ER4	Clostridium_AP	-0.6722	0.0099
		ER4	Lachnoclostridium_B	0.7526	0.0099
		ER4	Lawsonibacter	-0.6457	0.0099
		ER4	Limivicinus	-0.6198	0.0099
		ER4	Ornithospirochaeta	0.6164	0.0198
		ER4	RUG13077	0.6464	0.0099
		ER4	Ruminococcus_E	0.67	0.0099
		ER4	Ruthenibacterium	-0.7135	0.0099
		Egerieousia	CAG_533	0.635	0.0198
		Egerieousia	RUG472	0.6408	0.0198
		Eisenbergiella	Clostridium_AP	0.603	0.0297
		Eisenbergiella	Clostridium_P	0.7383	0.0099
		Eisenbergiella	Coprococcus_A_187866	-0.6892	0.0198
		Eisenbergiella	Intestinimonas	0.7118	0.0099
		Eisenbergiella	Limousia	0.6915	0.0099
		Eisenbergiella	Marvinbryantia	-0.6627	0.0099
		Eisenbergiella	RUG13077	-0.6962	0.0099
		Ellagibacter	Copromorpha	0.6506	0.0099
		Ellagibacter	Eubacterium_O_258270	0.6723	0.0198
		Ellagibacter	Megasphaera_A_38685	-0.7318	0.0099
		Ellagibacter	Ruminiclostridium_E	0.6018	0.0099
		Enorma	Clostridium_AQ	0.855	0.0099
		Enorma	UMGS1994	0.6249	0.0198
		Enterenecus	Paracoccus	0.6595	0.0198
		Enterocloster	Blautia_A_141781	-0.6798	0.0099
		Enterocloster	Coprococcus_A_187866	-0.6135	0.0198
		Enterocloster	Intestinimonas	0.6419	0.0099
		Enterocloster	Massilioclostridium	0.6425	0.0099
		Enterocloster	Muricomes_149725	0.6338	0.0297
		Enterocloster	RUG13077	-0.7374	0.0099
		Enterocloster	Rothia	0.6144	0.0099
		Enterocloster	Schaedlerella	0.6565	0.0099
		Enterococcus_E	Fimivivens	0.6589	0.0198
		Enterococcus_E	Ruminococcus_C_58660	0.634	0.0099
		Enterococcus_E	Slackia_A	-0.6831	0.0099
		Erysipelatoclostridium	Actinobacillus_B	0.6684	0.0099
		Escherichia_710834	Oribacterium	-0.7247	0.0099
		Escherichia_710834	Thermophilibacter	-0.6743	0.0099
		Eubacterium_J	Frisingicoccus	0.7326	0.0099
		Eubacterium_O_258270	Ellagibacter	0.6723	0.0198
		Eubacterium_R	Bifidobacterium_388775	0.6109	0.0198
		Eubacterium_R	CAAEEV01	-0.6755	0.0099
		Eubacterium_R	Not_Assigned	-0.6422	0.0099
		Eubacterium_R	UBA636	-0.7003	0.0099
		Evtepia	Ornithospirochaeta	-0.6001	0.0396
		Faecalibacillus	Merdisoma	0.7655	0.0099
		Faecalibacillus	Spyradenecus	-0.6333	0.0198
		Faecalibacterium	Onthenecus	-0.7389	0.0099
		Faecalicoccus	BX12	0.7714	0.0099
		Faecalicoccus	Collinsella	0.6725	0.0198
		Faecalicoccus	Prevotella	-0.6062	0.0099
		Faecalicoccus	Schaedlerella	0.6753	0.0099
		Faecalicoccus	VUNA01	0.7334	0.0099
		Faecousia	VUNA01	-0.6675	0.0099
		Fimenecus	Bacilliculturomica	0.6122	0.0198
		Fimenecus	Clostridium_B	0.6029	0.0099
		Fimivivens	CAAEEV01	-0.6077	0.0198
		Fimivivens	Duncaniella	0.6906	0.0099
		Fimivivens	Enterococcus_E	0.6589	0.0198
		Fimivivens	Sodaliphilus	0.6365	0.0099
		Floccifex	Alistipes_A_871400	-0.6004	0.0099
		Floccifex	Anaerotignum_189125	-0.7145	0.0099
		Floccifex	Thermophilibacter	0.6899	0.0198
		Frisingicoccus	Acetatifactor	0.6197	0.0099
		Frisingicoccus	Eubacterium_J	0.7326	0.0099
		Frisingicoccus	Marvinbryantia	0.7466	0.0099
		Frisingicoccus	Paraeggerthella	0.6862	0.0099
		Fusicatenibacter	Catenibacterium	0.6903	0.0099
		Fusicatenibacter	MARSEILLE_P3954	-0.6094	0.0198
		G11	Avispirillum	0.7248	0.0099
		G11	Oribacterium	0.6899	0.0099
		Gemmiger_A_73129	Blautia_A_141781	0.6664	0.0099
		Gemmiger_A_73129	Butyricimonas	-0.6517	0.0099
		Gemmiger_A_73129	Limiplasma	-0.6747	0.0099
		Gemmiger_A_73129	Limousia	-0.7021	0.0099
		Gemmiger_A_73129	SFEB01	-0.6572	0.0099
		Gemmiger_A_73129	UBA2834	-0.649	0.0099
		Hallerella	RUG472	0.6051	0.0099
		Holdemanella	Bilophila	-0.7419	0.0099
		Holdemanella	CAAEEV01	0.789	0.0099
		Holdemanella	Clostridium_AN	0.6056	0.0198
		Holdemanella	Intestinimonas	-0.6392	0.0198
		Holdemanella	Oliverpabstia	0.637	0.0099
		Holdemanella	Sodaliphilus	-0.6403	0.0198
		Holdemanella	UBA4248	-0.6111	0.0099
		Holdemanella	UBA5905	-0.679	0.0198
		Hornefia	Aphodomorpha	-0.6014	0.0198
		Hornefia	Limivicinus	0.6265	0.0297
		Hungatella_A_128155	SCN_69_89	0.6005	0.0099
		Hungatella_A_128155	SFDB01	0.7953	0.0099
		Hungatella_A_128155	UBA4248	0.6502	0.0099
		Intestinibacillus	Ruthenibacterium	0.6287	0.0495
		Intestinimonas	Agathobacter_164117	-0.7289	0.0099
		Intestinimonas	Alistipes_A_871400	0.6219	0.0297
		Intestinimonas	Bacillus_P_294101	-0.6754	0.0099
		Intestinimonas	Blautia_A_141781	-0.6453	0.0099
		Intestinimonas	CAG_196	-0.616	0.0297
		Intestinimonas	CAG_95	-0.6582	0.0099
		Intestinimonas	Clostridium_AP	0.637	0.0198
		Intestinimonas	Coprococcus_A_187866	-0.7158	0.0099
		Intestinimonas	Eisenbergiella	0.7118	0.0099
		Intestinimonas	Enterocloster	0.6419	0.0099
		Intestinimonas	Holdemanella	-0.6392	0.0198
		Intestinimonas	Limousia	0.7814	0.0099
		Intestinimonas	Marvinbryantia	-0.6639	0.0099
		Intestinimonas	Oliverpabstia	-0.6228	0.0198
		Intestinimonas	RUG13077	-0.8292	0.0099
		JC017	Alistipes_A_871400	-0.6217	0.0099
		JC017	Bacillus_P_294101	0.686	0.0099
		Lachnoclostridium_B	AM51_8	0.6502	0.0099
		Lachnoclostridium_B	Butyrivibrio_A_180067	0.862	0.0099
		Lachnoclostridium_B	CAG_488	0.7448	0.0099
		Lachnoclostridium_B	ER4	0.7526	0.0099
		Lachnoclostridium_B	Limivicinus	-0.6314	0.0099
		Lachnoclostridium_B	RUG13077	0.6312	0.0099
		Lachnoclostridium_B	Ruminococcus_E	0.6621	0.0099
		Lachnoclostridium_B	Ruthenibacterium	-0.6175	0.0198
		Lachnoclostridium_B	UBA6984	0.6289	0.0099
		Lachnospira	Acetatifactor	0.6384	0.0099
		Lachnospira	BX12	-0.6053	0.0198
		Lachnospira	Blautia_A_141781	0.6837	0.0198
		Lachnospira	Collinsella	-0.7006	0.0099
		Lachnospira	Limousia	-0.6867	0.0099
		Lachnospira	Marseille_P3106	-0.7532	0.0099
		Lachnospira	Paralachnospira	0.6419	0.0198
		Lachnospira	RUG13077	0.6109	0.0198
		Lachnospira	Schaedlerella	-0.6507	0.0099
		Lactobacillus	Clostridium_P	-0.6153	0.0198
		Lactobacillus	Ligilactobacillus	0.7087	0.0099
		Lactobacillus	Limosilactobacillus	0.7487	0.0099
		Lactonifactor	Actinobacillus_B	0.6461	0.0099
		Lactonifactor	Peptostreptococcus	0.6032	0.0099
		Lawsonibacter	Butyrivibrio_A_180067	-0.6286	0.0099
		Lawsonibacter	CAG_1000	-0.6602	0.0099
		Lawsonibacter	CAG_488	-0.7576	0.0099
		Lawsonibacter	ER4	-0.6457	0.0099
		Lawsonibacter	RUG13077	-0.6222	0.0099
		Lawsonibacter	RUG472	-0.6263	0.0099
		Lawsonibacter	Ruminococcus_E	-0.6457	0.0099
		Ligilactobacillus	Lactobacillus	0.7087	0.0099
		Ligilactobacillus	Limosilactobacillus	0.6467	0.0099
		Limiplasma	Gemmiger_A_73129	-0.6747	0.0099
		Limiplasma	Roseburia	-0.607	0.0099
		Limisoma	Clostridium_P	-0.6473	0.0099
		Limisoma	Phocaeicola_A_858004	-0.6115	0.0099
		Limivicinus	Alistipes_A_871400	0.6546	0.0099
		Limivicinus	CAG_488	-0.6759	0.0099
		Limivicinus	ER4	-0.6198	0.0099
		Limivicinus	Hornefia	0.6265	0.0297
		Limivicinus	Lachnoclostridium_B	-0.6314	0.0099
		Limivicinus	Ornithospirochaeta	-0.6154	0.0099
		Limivicinus	RUG13077	-0.6607	0.0198
		Limivicinus	Ruthenibacterium	0.6824	0.0099
		Limivivens	Anaerofilum_73741	0.6438	0.0099
		Limosilactobacillus	Lactobacillus	0.7487	0.0099
		Limosilactobacillus	Ligilactobacillus	0.6467	0.0099
		Limosilactobacillus	UBA7173	-0.6212	0.0099
		Limousia	Agathobacter_164117	-0.6389	0.0099
		Limousia	BX12	0.6051	0.0099
		Limousia	Blautia_A_141781	-0.615	0.0198
		Limousia	CAG_317_146760	0.6345	0.0099
		Limousia	CAG_95	-0.6564	0.0198
		Limousia	Clostridium_AP	0.7375	0.0099
		Limousia	Clostridium_P	0.6029	0.0396
		Limousia	Collinsella	0.605	0.0297
		Limousia	Coprococcus_A_187866	-0.6643	0.0099
		Limousia	Eisenbergiella	0.6915	0.0099
		Limousia	Gemmiger_A_73129	-0.7021	0.0099
		Limousia	Intestinimonas	0.7814	0.0099
		Limousia	Lachnospira	-0.6867	0.0099
		Limousia	MARSEILLE_P3954	0.6128	0.0198
		Limousia	Marseille_P3106	0.7013	0.0099
		Limousia	RUG13077	-0.6527	0.0099
		Limousia	Schaedlerella	0.6435	0.0099
		MARSEILLE_P3954	Angelakisella	-0.6515	0.0099
		MARSEILLE_P3954	Fusicatenibacter	-0.6094	0.0198
		MARSEILLE_P3954	Limousia	0.6128	0.0198
		MARSEILLE_P3954	Marseille_P3106	0.6707	0.0099
		Mailhella	Peptostreptococcus	0.6232	0.0198
		Mailhella	UBA636	-0.7168	0.0198
		Mailhella	VUNA01	0.6261	0.0099
		Marseille_P2935	Anaerofilum_74150	0.6425	0.0198
		Marseille_P2935	Phocea	0.6713	0.0099
		Marseille_P3106	BX12	0.732	0.0099
		Marseille_P3106	Bariatricus	-0.6677	0.0099
		Marseille_P3106	CAG_41	-0.6192	0.0198
		Marseille_P3106	Caproiciproducens	-0.7667	0.0099
		Marseille_P3106	Clostridium_AP	0.6077	0.0198
		Marseille_P3106	Coprococcus_A_187866	-0.6711	0.0099
		Marseille_P3106	Corynebacterium	0.678	0.0099
		Marseille_P3106	Lachnospira	-0.7532	0.0099
		Marseille_P3106	Limousia	0.7013	0.0099
		Marseille_P3106	MARSEILLE_P3954	0.6707	0.0099
		Marseille_P3106	Neobittarella	0.7619	0.0099
		Marseille_P3106	Paralachnospira	-0.6624	0.0198
		Marseille_P3106	RUG13077	-0.6407	0.0099
		Marseille_P3106	Ruminiclostridium_E	-0.6445	0.0297
		Marseille_P3106	Ruminococcus_E	-0.6024	0.0099
		Marseille_P3106	Schaedlerella	0.714	0.0099
		Marseille_P3106	Treponema_D	-0.6165	0.0099
		Marvinbryantia	Blautia_A_141781	0.6461	0.0099
		Marvinbryantia	Eisenbergiella	-0.6627	0.0099
		Marvinbryantia	Frisingicoccus	0.7466	0.0099
		Marvinbryantia	Intestinimonas	-0.6639	0.0099
		Marvinbryantia	RUG13077	0.7442	0.0099
		Marvinbryantia	Ruminococcus_E	0.6362	0.0099
		Massilioclostridium	Cryptobacteroides	-0.7407	0.0099
		Massilioclostridium	Enterocloster	0.6425	0.0099
		Mediterraneibacter_A_155507	Bariatricus	0.6333	0.0198
		Mediterraneibacter_A_155507	Blautia_A_141781	0.7832	0.0099
		Mediterraneibacter_A_155507	Coprococcus_A_187866	0.647	0.0198
		Megasphaera_A_38685	Bilophila	0.6088	0.0099
		Megasphaera_A_38685	Ellagibacter	-0.7318	0.0099
		Megasphaera_A_38685	Ornithospirochaeta	-0.6601	0.0099
		Megasphaera_A_38685	Phascolarctobacterium_A	0.6021	0.0198
		Megasphaera_A_38685	Ruminococcus_E	-0.6682	0.0099
		Merdisoma	Faecalibacillus	0.7655	0.0099
		Merdisoma	Spyradenecus	-0.7523	0.0099
		Muricomes_149725	Clostridium_AP	0.6275	0.0099
		Muricomes_149725	Enterocloster	0.6338	0.0297
		Negativibacillus	Onthenecus	-0.6018	0.0099
		Neobittarella	BX12	0.7171	0.0099
		Neobittarella	Collinsella	0.603	0.0198
		Neobittarella	Corynebacterium	0.6042	0.0099
		Neobittarella	Marseille_P3106	0.7619	0.0099
		Neobittarella	Paralachnospira	-0.6981	0.0099
		Not_Assigned	Christensenella	0.6512	0.0297
		Not_Assigned	Eubacterium_R	-0.6422	0.0099
		Not_Assigned	Romboutsia_B	0.7016	0.0099
		Oliverpabstia	Holdemanella	0.637	0.0099
		Oliverpabstia	Intestinimonas	-0.6228	0.0198
		Onthenecus	Actinobacillus_B	-0.6463	0.0099
		Onthenecus	Faecalibacterium	-0.7389	0.0099
		Onthenecus	Negativibacillus	-0.6018	0.0099
		Oribacterium	Escherichia_710834	-0.7247	0.0099
		Oribacterium	G11	0.6899	0.0099
		Ornithospirochaeta	Anaerotruncus	-0.6545	0.0099
		Ornithospirochaeta	CAG_269	0.6306	0.0198
		Ornithospirochaeta	ER4	0.6164	0.0198
		Ornithospirochaeta	Evtepia	-0.6001	0.0396
		Ornithospirochaeta	Limivicinus	-0.6154	0.0099
		Ornithospirochaeta	Megasphaera_A_38685	-0.6601	0.0099
		Ornithospirochaeta	Phascolarctobacterium_A	-0.6995	0.0099
		Ornithospirochaeta	Ruminococcus_E	0.6183	0.0099
		Ornithospirochaeta	Ruthenibacterium	-0.6389	0.0099
		Paludicola	CAG_302	-0.6034	0.0198
		Parabacteroides_B_862066	CAG_41	-0.6333	0.0099
		Parabacteroides_B_862066	Paraeggerthella	-0.6182	0.0099
		Parabacteroides_B_862066	Phocaeicola_A_858004	0.6965	0.0099
		Parabacteroides_B_862066	Ruminococcus_E	-0.7647	0.0099
		Paracoccus	Campylobacter_B	0.6129	0.0099
		Paracoccus	Enterenecus	0.6595	0.0198
		Paracoccus	SCN_69_89	0.652	0.0099
		Paraeggerthella	Bilifractor	-0.6034	0.0099
		Paraeggerthella	CAG_41	0.6814	0.0099
		Paraeggerthella	Frisingicoccus	0.6862	0.0099
		Paraeggerthella	Parabacteroides_B_862066	-0.6182	0.0099
		Paraeggerthella	Ruminococcus_E	0.7493	0.0198
		Paralachnospira	Lachnospira	0.6419	0.0198
		Paralachnospira	Marseille_P3106	-0.6624	0.0198
		Paralachnospira	Neobittarella	-0.6981	0.0099
		Paralachnospira	Ruminiclostridium_E	0.6137	0.0099
		Paramuribaculum	Slackia_A	-0.6008	0.0198
		Paraprevotella	CAG_41	0.761	0.0099
		Paraprevotella	Ruminococcus_E	0.6313	0.0198
		Paraprevotella	Terrisporobacter	0.7291	0.0099
		PeH17	CAG_1000	0.6705	0.0099
		PeH17	CAG_127	0.6149	0.0198
		PeH17	Streptococcus	-0.7097	0.0099
		Peptococcus	Ruminococcus_C_58660	0.6157	0.0198
		Peptostreptococcus	Clostridium_Q_134516	0.634	0.0099
		Peptostreptococcus	Lactonifactor	0.6032	0.0099
		Peptostreptococcus	Mailhella	0.6232	0.0198
		Phascolarctobacterium_A	Copromorpha	-0.6046	0.0297
		Phascolarctobacterium_A	Megasphaera_A_38685	0.6021	0.0198
		Phascolarctobacterium_A	Ornithospirochaeta	-0.6995	0.0099
		Phascolarctobacterium_A	Ruminococcus_E	-0.6639	0.0198
		Phascolarctobacterium_A	Ruthenibacterium	0.6204	0.0099
		Phocaeicola_A_858004	Clostridium_P	0.7034	0.0099
		Phocaeicola_A_858004	Coprococcus_A_187866	-0.6385	0.0297
		Phocaeicola_A_858004	Limisoma	-0.6115	0.0099
		Phocaeicola_A_858004	Parabacteroides_B_862066	0.6965	0.0099
		Phocaeicola_A_858004	Ruminococcus_E	-0.6244	0.0099
		Phocea	Baileyella	0.6389	0.0099
		Phocea	Desulfovibrio_R_446353	0.6012	0.0099
		Phocea	Marseille_P2935	0.6713	0.0099
		Porcincola	Clostridium_AP	-0.6054	0.0198
		Porcincola	Collinsella	-0.6363	0.0198
		Prevotella	Copromorpha	-0.607	0.0198
		Prevotella	Faecalicoccus	-0.6062	0.0099
		Pygmaiobacter	Acidaminococcus	0.6685	0.0099
		QALR01	CAG_127	0.688	0.0198
		QALR01	CAG_510	0.7238	0.0099
		QALR01	Choladousia	0.6552	0.0198
		QAMM01	Spyradenecus	-0.6133	0.0099
		RUG13077	Agathobacter_164117	0.6505	0.0099
		RUG13077	Alistipes_A_871400	-0.654	0.0198
		RUG13077	Aphodomorpha	0.6148	0.0198
		RUG13077	CAG_488	0.6912	0.0099
		RUG13077	CAG_95	0.6525	0.0099
		RUG13077	Clostridium_AP	-0.6721	0.0099
		RUG13077	Coprococcus_A_187866	0.7182	0.0099
		RUG13077	Corynebacterium	-0.6027	0.0099
		RUG13077	ER4	0.6464	0.0099
		RUG13077	Eisenbergiella	-0.6962	0.0099
		RUG13077	Enterocloster	-0.7374	0.0099
		RUG13077	Intestinimonas	-0.8292	0.0099
		RUG13077	Lachnoclostridium_B	0.6312	0.0099
		RUG13077	Lachnospira	0.6109	0.0198
		RUG13077	Lawsonibacter	-0.6222	0.0099
		RUG13077	Limivicinus	-0.6607	0.0198
		RUG13077	Limousia	-0.6527	0.0099
		RUG13077	Marseille_P3106	-0.6407	0.0099
		RUG13077	Marvinbryantia	0.7442	0.0099
		RUG13077	Ruminococcus_E	0.6744	0.0099
		RUG13077	Ruthenibacterium	-0.6327	0.0297
		RUG13077	Schaedlerella	-0.7184	0.0099
		RUG472	Butyrivibrio_A_180067	0.67	0.0099
		RUG472	CAG_194	0.6804	0.0099
		RUG472	CAG_488	0.6161	0.0297
		RUG472	CAG_533	0.7638	0.0099
		RUG472	Christensenella	-0.6133	0.0198
		RUG472	Egerieousia	0.6408	0.0198
		RUG472	Hallerella	0.6051	0.0099
		RUG472	Lawsonibacter	-0.6263	0.0099
		RUG762	CAG_177	0.6121	0.0099
		Robinsoniella	Ruminococcus_C_58660	0.643	0.0297
		Romboutsia_B	Not_Assigned	0.7016	0.0099
		Roseburia	Collinsella	-0.6028	0.0297
		Roseburia	Limiplasma	-0.607	0.0099
		Roseburia	Slackia_A	-0.6117	0.0099
		Rothia	Enterocloster	0.6144	0.0099
		Ruminiclostridium_E	Clostridium_T	0.6033	0.0099
		Ruminiclostridium_E	Corynebacterium	-0.6089	0.0198
		Ruminiclostridium_E	Ellagibacter	0.6018	0.0099
		Ruminiclostridium_E	Marseille_P3106	-0.6445	0.0297
		Ruminiclostridium_E	Paralachnospira	0.6137	0.0099
		Ruminiclostridium_E	Ruminococcus_E	0.6595	0.0099
		Ruminiclostridium_E	Treponema_D	0.7286	0.0198
		Ruminiclostridium_E	Ventrisoma	0.6063	0.0099
		Ruminococcus_B	Actinobacillus_B	0.6948	0.0099
		Ruminococcus_C_58660	Enterococcus_E	0.634	0.0099
		Ruminococcus_C_58660	Peptococcus	0.6157	0.0198
		Ruminococcus_C_58660	Robinsoniella	0.643	0.0297
		Ruminococcus_E	AM51_8	0.691	0.0099
		Ruminococcus_E	CAG_41	0.8587	0.0099
		Ruminococcus_E	CAG_488	0.6689	0.0099
		Ruminococcus_E	ER4	0.67	0.0099
		Ruminococcus_E	Lachnoclostridium_B	0.6621	0.0099
		Ruminococcus_E	Lawsonibacter	-0.6457	0.0099
		Ruminococcus_E	Marseille_P3106	-0.6024	0.0099
		Ruminococcus_E	Marvinbryantia	0.6362	0.0099
		Ruminococcus_E	Megasphaera_A_38685	-0.6682	0.0099
		Ruminococcus_E	Ornithospirochaeta	0.6183	0.0099
		Ruminococcus_E	Parabacteroides_B_862066	-0.7647	0.0099
		Ruminococcus_E	Paraeggerthella	0.7493	0.0198
		Ruminococcus_E	Paraprevotella	0.6313	0.0198
		Ruminococcus_E	Phascolarctobacterium_A	-0.6639	0.0198
		Ruminococcus_E	Phocaeicola_A_858004	-0.6244	0.0099
		Ruminococcus_E	RUG13077	0.6744	0.0099
		Ruminococcus_E	Ruminiclostridium_E	0.6595	0.0099
		Ruminococcus_E	Ruthenibacterium	-0.708	0.0099
		Ruminococcus_E	Ventrisoma	0.6004	0.0099
		Ruthenibacterium	Alistipes_A_871400	0.6426	0.0099
		Ruthenibacterium	CAG_488	-0.7005	0.0099
		Ruthenibacterium	Clostridium_AP	0.6517	0.0099
		Ruthenibacterium	ER4	-0.7135	0.0099
		Ruthenibacterium	Intestinibacillus	0.6287	0.0495
		Ruthenibacterium	Lachnoclostridium_B	-0.6175	0.0198
		Ruthenibacterium	Limivicinus	0.6824	0.0099
		Ruthenibacterium	Ornithospirochaeta	-0.6389	0.0099
		Ruthenibacterium	Phascolarctobacterium_A	0.6204	0.0099
		Ruthenibacterium	RUG13077	-0.6327	0.0297
		Ruthenibacterium	Ruminococcus_E	-0.708	0.0099
		Ruthenibacterium	Ventrisoma	-0.633	0.0099
		SCN_69_89	DSXL01	0.6032	0.0198
		SCN_69_89	Hungatella_A_128155	0.6005	0.0099
		SCN_69_89	Paracoccus	0.652	0.0099
		SCN_69_89	UBA4248	0.6149	0.0099
		SCN_69_89	UBA5905	0.6249	0.0099
		SFDB01	Hungatella_A_128155	0.7953	0.0099
		SFDB01	UBA4248	0.7068	0.0099
		SFEB01	Collinsella	0.6972	0.0099
		SFEB01	Gemmiger_A_73129	-0.6572	0.0099
		SFEB01	UBA2834	0.8308	0.0099
		SFEB01	VUNA01	0.6304	0.0099
		SFEL01	UBA6448	0.7013	0.0297
		SFHR01	CAG_196	0.6083	0.0297
		SFHR01	CAG_314	0.6998	0.0198
		SFMI01	Thermophilibacter	0.7465	0.0099
		SFMI01	Treponema_D	0.6289	0.0099
		SFMI01	UBA1367	0.6057	0.0099
		SFMI01	UBA644	0.6096	0.0297
		Scatomonas	Dysosmobacter	-0.6819	0.0099
		Schaedlerella	BX12	0.656	0.0099
		Schaedlerella	Coprococcus_A_187866	-0.6415	0.0099
		Schaedlerella	Enterocloster	0.6565	0.0099
		Schaedlerella	Faecalicoccus	0.6753	0.0099
		Schaedlerella	Lachnospira	-0.6507	0.0099
		Schaedlerella	Limousia	0.6435	0.0099
		Schaedlerella	Marseille_P3106	0.714	0.0099
		Schaedlerella	RUG13077	-0.7184	0.0099
		Senegalimassilia	Agathobacter_164117	0.6082	0.0099
		Senegalimassilia	UMGS1994	0.7193	0.0099
		Slackia_A	CAG_1024	0.7614	0.0099
		Slackia_A	Enterococcus_E	-0.6831	0.0099
		Slackia_A	Paramuribaculum	-0.6008	0.0198
		Slackia_A	Roseburia	-0.6117	0.0099
		Sodaliphilus	CAAEEV01	-0.627	0.0099
		Sodaliphilus	Fimivivens	0.6365	0.0099
		Sodaliphilus	Holdemanella	-0.6403	0.0198
		Sodaliphilus	UBA5905	0.7005	0.0099
		Spyradenecus	Faecalibacillus	-0.6333	0.0198
		Spyradenecus	Merdisoma	-0.7523	0.0099
		Spyradenecus	QAMM01	-0.6133	0.0099
		Streptococcus	PeH17	-0.7097	0.0099
		Terrisporobacter	Paraprevotella	0.7291	0.0099
		Thermophilibacter	Actinobacillus_B	-0.6083	0.0099
		Thermophilibacter	Anaerotignum_189125	-0.6102	0.0198
		Thermophilibacter	Clostridium_Q_134516	-0.6453	0.0099
		Thermophilibacter	Escherichia_710834	-0.6743	0.0099
		Thermophilibacter	Floccifex	0.6899	0.0198
		Thermophilibacter	SFMI01	0.7465	0.0099
		Tractidigestivibacter	Acidaminococcus	0.6726	0.0198
		Treponema_D	Caproiciproducens	0.6527	0.0099
		Treponema_D	Marseille_P3106	-0.6165	0.0099
		Treponema_D	Ruminiclostridium_E	0.7286	0.0198
		Treponema_D	SFMI01	0.6289	0.0099
		Treponema_D	UBA1367	0.7187	0.0099
		Treponema_D	UBA644	0.7302	0.0099
		Treponema_F	UBA3263	0.6124	0.0099
		UBA1367	SFMI01	0.6057	0.0099
		UBA1367	Treponema_D	0.7187	0.0099
		UBA1367	UBA1394	0.6298	0.0099
		UBA1367	UBA644	0.674	0.0099
		UBA1394	Clostridium_AN	0.626	0.0099
		UBA1394	UBA1367	0.6298	0.0099
		UBA1394	WRAI01	0.6055	0.0099
		UBA1417	Clostridium_Q_134516	-0.6179	0.0099
		UBA1417	Copromorpha	0.78	0.0099
		UBA1417	UBA636	0.6173	0.0099
		UBA2834	Collinsella	0.6594	0.0099
		UBA2834	Gemmiger_A_73129	-0.649	0.0099
		UBA2834	SFEB01	0.8308	0.0099
		UBA3263	Treponema_F	0.6124	0.0099
		UBA3282	Acetanaerobacterium	0.6501	0.0198
		UBA4248	Holdemanella	-0.6111	0.0099
		UBA4248	Hungatella_A_128155	0.6502	0.0099
		UBA4248	SCN_69_89	0.6149	0.0099
		UBA4248	SFDB01	0.7068	0.0099
		UBA4248	UMGS1375	0.6789	0.0099
		UBA4334	Acetanaerobacterium	0.6844	0.0099
		UBA5905	CAAEEV01	-0.6101	0.0099
		UBA5905	Duncaniella	0.6943	0.0099
		UBA5905	Holdemanella	-0.679	0.0198
		UBA5905	SCN_69_89	0.6249	0.0099
		UBA5905	Sodaliphilus	0.7005	0.0099
		UBA636	Allisonella	-0.6455	0.0099
		UBA636	CAG_177	-0.6526	0.0198
		UBA636	Eubacterium_R	-0.7003	0.0099
		UBA636	Mailhella	-0.7168	0.0198
		UBA636	UBA1417	0.6173	0.0099
		UBA6382	CAG_1024	-0.6204	0.0198
		UBA6382	CAG_317_146760	-0.6478	0.0099
		UBA644	SFMI01	0.6096	0.0297
		UBA644	Treponema_D	0.7302	0.0099
		UBA644	UBA1367	0.674	0.0099
		UBA6448	SFEL01	0.7013	0.0297
		UBA6984	Lachnoclostridium_B	0.6289	0.0099
		UBA7173	Limosilactobacillus	-0.6212	0.0099
		UMGS1375	UBA4248	0.6789	0.0099
		UMGS1994	Dorea_A	0.6547	0.0099
		UMGS1994	Enorma	0.6249	0.0198
		UMGS1994	Senegalimassilia	0.7193	0.0099
		VUNA01	Alloprevotella	-0.6228	0.0198
		VUNA01	BX12	0.6908	0.0099
		VUNA01	CAG_177	0.6507	0.0099
		VUNA01	Collinsella	0.7785	0.0099
		VUNA01	Faecalicoccus	0.7334	0.0099
		VUNA01	Faecousia	-0.6675	0.0099
		VUNA01	Mailhella	0.6261	0.0099
		VUNA01	SFEB01	0.6304	0.0099
		Ventrisoma	Ruminiclostridium_E	0.6063	0.0099
		Ventrisoma	Ruminococcus_E	0.6004	0.0099
		Ventrisoma	Ruthenibacterium	-0.633	0.0099
		WRAI01	UBA1394	0.6055	0.0099
